# Supplementary material for: Secreted ISG15 induced by Chlamydia trachomatis infection exerts immunomodulatory effects on IFN-γ defense and inflammation
Source: PLoS Pathog. 2025 Jul 8;21(7):e1013315. doi: 10.1371/journal.ppat.1013315 (PMC12373280; doi:10.1371/journal.ppat.1013315)
Supplement: S1 Data — (XLSX) [file ppat.1013315.s006.xlsx]

## Sheet: Sheet1
		Ct			IFN-α			ctrl
ISG15 (pg/ml)	HUVEC	366.438	332.998	215.24	118.191	68.908	42.286	4.147	16.99	35.633
	Fimb	96.44	135.946	137.358	31.853	48.222	61.047	0.703	17.786	9.382
	HeLa	5.312	3.72	6.728	7.258	16.459	7.347	5.401	2.216	2.216
